# Supplementary material for: Platelet-rich plasma: A promising therapy for mitigating sperm oxidative stress and mitochondrial dysfunction in subfertile men
Source: PLoS One. 2025 Apr 28;20(4):e0319471. doi: 10.1371/journal.pone.0319471 (PMC12036899; doi:10.1371/journal.pone.0319471)
Supplement: S1 Table — (XLSX) [file pone.0319471.s001.xlsx]

## Sheet: Feuil1
NBT0	NBT2	NBT5	NBT10	MTT0	MTT2	MTT5	MTT10	AGE	VOLUME	CONCENTRATION	PROG MOTILITY	TOTAL MOTILITY	MORPHOLOGY
0.167	0.136	0.201	0.192	0.512	0.848	0.987	1.093	40	1.7	90	20	40	93
0.262	0.179	0.159		0.544	0.844	1.002	1.543	37	3	100	20	40	89
0.237	0.168	0.145	0.143	1.3	1.427	2.057	2.233	40	3	96	5	20	91
0.172	0.133	0.098	0.127	0.367	0.413	0.42	0.578	52	5.5	90			97
0.41	0.282	0.239	0.205	1.21	0.872	1.972	2.217	34	3	240	25	45	86
0.294	0.241	0.233	0.237	0.677	0.766	0.753	1.349	35	3	390	25	40	94
0.17	0.141	0.148	0.133	1.003	1.284	1.669	1.629	39	2.5	120	25	45	92
0.33	0.218	0.182	0.157	0.851	1.356	2.055	2.064	34	2.2	540	15	35	95
0.455	0.268	0.15	0.122	0.388	0.824	0.407	0.73	30	3	760	20	40	95
0.868	0.276	0.237	0.211	0.816	1.071	1.687	1.587	38	2.5	66	15	25	94
0.172	0.133	0.098	0.127	0.68	1.863	1.841	2.031	33	2	38	15	30	97
0.294	0.241	0.252	0.237	0.529	1.709	1.563	2.19	43	3	90	30	45	84
0.17	0.141	0.178	0.133	0.237	0.143	0.865	2.002	34	5	45	20	35	95
0.733	0.638	0.498	0.541	0.489	0.498	0.331	0.961	33	3	62	10	30	96
0.87	0.398	0.378	0.624	0.413	0.367	0.42	0.578	38	1.5	36	20	30	97
